# Supplementary material for: Genomic epidemiology of a novel Pandoraea pneumonica group caused severe bloodstream infection in Hainan, China, 2021-2024
Source: Front Cell Infect Microbiol. 2025 Apr 28;15:1560634. doi: 10.3389/fcimb.2025.1560634 (PMC12066476; doi:10.3389/fcimb.2025.1560634)
Supplement: Supplementary Figure 1 — Maximum likelihood phylogeny inferred from the core-genome single-nucleotide polymorphisms (SNPs) in 28 genomes identified by Parsnp among the isolates. Branch lengths represent the nucleotide substitutions per site, as indicated by the scale bar. [file DataSheet1.zip]

Archive with 8 entries (7 files):
- Supplementary files/Fig. S1.pdf
- Supplementary files/HAINAN GENERAL HOSPHAL MEDICAL ETHICS.pdf
- Supplementary files/Table 2. MIC value and activity spectrum of 12 antimicrobial agents against P. pneumonica clinical isolates.xlsx
- Supplementary files/Table S1.xlsx
- Supplementary files/Table S2.xlsx
- Supplementary files/Table S3.xlsx
- Supplementary files/Table S4.xlsx
- Supplementary files/
