# Supplementary material for: Genomic epidemiology of a novel Pandoraea pneumonica group caused severe bloodstream infection in Hainan, China, 2021-2024
Source: Front Cell Infect Microbiol. 2025 Apr 28;15:1560634. doi: 10.3389/fcimb.2025.1560634 (PMC12066476; doi:10.3389/fcimb.2025.1560634)
Supplement: Supplementary Figure 1 — Maximum likelihood phylogeny inferred from the core-genome single-nucleotide polymorphisms (SNPs) in 28 genomes identified by Parsnp among the isolates. Branch lengths represent the nucleotide substitutions per site, as indicated by the scale bar. [file DataSheet1.zip › Supplementary files/Table 2. MIC value and activity spectrum of 12 antimicrobial agents against P. pneumonica clinical isolates.xlsx]

## Sheet: Sheet1
Antibiotic	MIC (g/mL)
	MIC50	MIC90	Range
Ceftazidime (CAZ)	≧128 (17/28)	≧128 (17/28)	16~≧128
Piperacillin Sodium and Tazobactam Sodium (TZP)	8/4 (3/28)	≧16/4 (12/28)	0.125/4~≧16/4
Amoxicillin and Potassium Clavulanate (AMC)	≧128/64 (28/28)	≧128/64 (28/28)	≧128/64
Imipenem (IPM)	2 (21/28)	4 (5/28)	≦0.064~4
Meropenem (MEM)	≧16 (28/28)	≧16 (28/28)	≧16
Doxycycline (DOX)	1 (18/28)	2 (2/28)	≦0.125~16
Chloramphenicol (CHL)	16 (22/28)	32 (4/28)	8~32
Cefoperazone/sulbactam (SCF)	2/1 (21/28)	8/4 (1/28)	1/0.5~16/8
Tigecycline (TGC)	1 (21/28)	2 (3/28)	0.5~2
Ciprofloxacin (CIP)	4 (15/28)	8 (11/28)	2~16
Trimethoprim-sulfamethoxazole (SXT)	0.25/4.75 (23/28)	0.5/9.5 (5/28)	0.25/4.7~0.5/9.5
Gentamicin (GEN)	≧16 (28/28)	≧16 (28/28)	≧16
