# Supplementary material for: Genomic epidemiology of a novel Pandoraea pneumonica group caused severe bloodstream infection in Hainan, China, 2021-2024
Source: Front Cell Infect Microbiol. 2025 Apr 28;15:1560634. doi: 10.3389/fcimb.2025.1560634 (PMC12066476; doi:10.3389/fcimb.2025.1560634)
Supplement: Supplementary Figure 1 — Maximum likelihood phylogeny inferred from the core-genome single-nucleotide polymorphisms (SNPs) in 28 genomes identified by Parsnp among the isolates. Branch lengths represent the nucleotide substitutions per site, as indicated by the scale bar. [file DataSheet1.zip › Supplementary files/Table S1.xlsx]

## Sheet: Sheet1
Patient ID	Isolate	Co-infections and co-morbidities	Diagnosis of other pathogens	Antibiotic therapy	Treatment outcome
1	WP1	Pulmonary infection	NA	Cefometazole, cefotaxime, cefoperazone sulbactam	Survival
2	WP2	Urinary tract infection	Detection of Proteus mirabilis in urine	NA	Death
3	WP3	Bronchitis	NA	Combination of tetracycline and flucloxacillin	Survival
4	WP4	Peritoneal dialysis associated peritonitis, pulmonary infection and bacteremia associated with other pathogens	Detection of Escherichia coli in blood sample and peritoneal dialysis fluid	Piperacillin tazobactam	Survival
5	WP5	Acute diffuse peritonitis	NA	Cefoperazone sulbactam	Death
6	WP6	Acute diffuse peritonitis	NA	Moxalactam	Survival
7	WP8	NA	NA	NA	Survival
8	WP9	NA	NA	NA	Survival
9	WP10	Pulmonary infection	Detection of Klebsiella pneumoniae in sputum	Cefmezole Sodium, Piperacillin tazobactam	Survival
10	WP11	Pulmonary infection	NA	Cefuroxime sodium	Death
11	WP12	Pulmonary infection	Detection of Burkholderia cepacia in blood sample. Lung infection associated with severe acute respiratory syndrome coronavirus 2.	Cefmezole Sodium, Piperacillin tazobactam	Death
12	WP13	Pulmonary infection	Lung infection associated with severe acute respiratory syndrome coronavirus 2.	Cefmetazole	Survival
13	WP14	Bacteremia associated with other pathogens	Detection of Leifsonia aquatica in blood.	Moxifloxacin hydrochloride	Survival
14	WP15	Pulmonary infection	Pneumonia associated with severe acute respiratory syndrome coronavirus 2.	Levofloxacin	Survival
15	WP16	Urinary tract infection	NA	Piperacillin tazobactam	Survival
16	WP17	Pulmonary infection	NA	Piperacillin tazobactam, cefoperazone sulbactam sodium	Death
17	WP18	Pulmonary infection	NA	Cefometazole sodium, cefoperazone sulbactam sodium	Survival
18	WP19	Pulmonary infection	Pneumonia associated with Pseudomonas aeruginosa	Piperacillin, piperacillin tazobactam	Survival
19	WP20	Pneumonary and hepatitis infection	NA	Moxifloxacin hydrochloride	Survival
20	WP32	Acute bronchitis and hepatitis and bacteremia associated with other pathogens	Detection of Pichia pastoris in blood sample	Levofloxacin, cefmezole	Survival
21	WP36	Bronchitis	NA	Levofloxacin	Survival
22	WP37	Pulmonary infection	Pneumonia associated with Klebsiella pneumoniae	Piperacillin	Survival
23	WP38	Pulmonary infection	NA	Cefmetazole	Survival
24	WP39	Pulmonary infection	Pneumonia associated with Pseudomonas aeruginosa	Moxalactam, piperacillin tazobactam	Survival
25	WP40	Pulmonary infection	NA	Levofloxacin	Survival
26	WP41	Pulmonary infection	Pneumonia associated with gram-negative bacteria	Piperacillin tazobactam	Survival
27	WP43	Pulmonary infection	NA	Piperacillin	Survival
28	WP48	Pulmonary infection	Detection of Pichia pastoris	Moxifloxacin hydrochloride	Survival
29	WP49	Pulmonary infection	Detection of Pichia pastoris	Piperacillin tazobactam	Survival
30	WP51	NA	NA	NA	Survival
