# Supplementary material for: Genomic epidemiology of a novel Pandoraea pneumonica group caused severe bloodstream infection in Hainan, China, 2021-2024
Source: Front Cell Infect Microbiol. 2025 Apr 28;15:1560634. doi: 10.3389/fcimb.2025.1560634 (PMC12066476; doi:10.3389/fcimb.2025.1560634)
Supplement: Supplementary Figure 1 — Maximum likelihood phylogeny inferred from the core-genome single-nucleotide polymorphisms (SNPs) in 28 genomes identified by Parsnp among the isolates. Branch lengths represent the nucleotide substitutions per site, as indicated by the scale bar. [file DataSheet1.zip › Supplementary files/Table S2.xlsx]

## Sheet: Sheet1
Name	Length	N50	GC%	Scaffolds
WP1	5773419	5773419	0.6246	1
WP10	5371156	1366678	0.624825	120
WP11	5801765	1165172	0.624575	103
WP12	5389911	1366678	0.624553	66
WP13	5093513	1367249	0.624751	45
WP14	5434861	1366678	0.625128	222
WP15	5408411	1367249	0.624779	37
WP16	5391235	897846	0.624315	71
WP17	5383464	1366678	0.624513	40
WP18	5394929	1366678	0.624398	84
WP19	4842765	897706	0.624545	71
WP2	5826184	897717	0.624973	55
WP20	5792683	897852	0.624764	73
WP3	4442224	1189581	0.624948	38
WP32	5781938	897712	0.624902	32
WP36	5382561	1366678	0.624634	36
WP37	5668144	590751	0.621056	621
WP38	5685822	893101	0.62211	596
WP4	5275919	1323312	0.624587	35
WP41	5795669	897706	0.624786	83
WP43	5728758	897706	0.622484	400
WP48	5416428	897846	0.624505	65
WP49	5213836	1366678	0.623839	154
WP5	4800638	1366678	0.625057	47
WP51	5386837	897846	0.624552	139
WP6	4868478	897846	0.622829	249
WP8	5155062	897846	0.624973	57
WP9	5625291	936727	0.624935	883
