# Supplementary material for: Genomic epidemiology of a novel Pandoraea pneumonica group caused severe bloodstream infection in Hainan, China, 2021-2024
Source: Front Cell Infect Microbiol. 2025 Apr 28;15:1560634. doi: 10.3389/fcimb.2025.1560634 (PMC12066476; doi:10.3389/fcimb.2025.1560634)
Supplement: Supplementary Figure 1 — Maximum likelihood phylogeny inferred from the core-genome single-nucleotide polymorphisms (SNPs) in 28 genomes identified by Parsnp among the isolates. Branch lengths represent the nucleotide substitutions per site, as indicated by the scale bar. [file DataSheet1.zip › Supplementary files/Table S3.xlsx]

## Sheet: Sheet1
Genetic categorization	Sequence	Start	End	Strand	Gene name	Coverage(%)	Identity(%)	Database	Accession	Product
Core gene	JEPEODNB_00851	777	1076	+	sicA	60.24	68	vfdb	NP_461807	(sicA) chaparone for SipC and SipB [TTSS (SPI-1 encode) (VF0116) - Effector delivery system (VFC0086)] [Salmonella enterica subsp. enterica serovar Typhimurium str. LT2]
Accessory gene	JEPEODNB_03196	880	2574	+	mgtB	60.4	66.49	vfdb	NP_462662	(mgtB) Mg2+ transport protein [MgtBC (VF0106) - Nutritional/Metabolic factor (VFC0272)] [Salmonella enterica subsp. enterica serovar Typhimurium str. LT2]
Core gene	JEPEODNB_02023	233	595	+	clpP	60.8	68.04	vfdb	NP_465991	(clpP) ATP-dependent Clp protease proteolytic subunit [ClpP (VF0074) - Stress survival (VFC0282)] [Listeria monocytogenes EGD-e]
Core gene	JEPEODNB_00854	58	214	+	bsaX	61.18	75.78	vfdb	WP_004187417	(bsaX) Type III secretion system protein BsaX [Bsa T3SS (VF0428) - Effector delivery system (VFC0086)] [Burkholderia pseudomallei K96243]
Accessory gene	JHLCBFFD_03940	254	739	+	flmH	64.9	68.28	vfdb	WP_005300916	(flmH) short chain dehydrogenase/reductase family oxidoreductase [Polar flagella (VF0473) - Motility (VFC0204)] [Aeromonas hydrophila ML09-119]
Core gene	JEPEODNB_01131	69	548	+	cheZ	65.71	72.35	vfdb	WP_004524402	(cheZ) chemotaxis regulator CheZ [Flagella (VF0430) - Motility (VFC0204)] [Burkholderia pseudomallei K96243]
Core gene	JEPEODNB_01128	26	520	+	cheD	69.22	73.95	vfdb	WP_004524404	(cheD) chemoreceptor glutamine deamidase CheD [Flagella (VF0430) - Motility (VFC0204)] [Burkholderia pseudomallei K96243]
Core gene	JEPEODNB_01165	77	1374	+	fliF	69.95	71.94	vfdb	WP_004523066	(fliF) flagellar M-ring protein FliF [Flagella (VF0430) - Motility (VFC0204)] [Burkholderia pseudomallei K96243]
Accessory gene	JEPEODNB_03410	1	518	+	CBU_1566	70.07	67.95	vfdb	NP_820549	(CBU_1566) Coxiella Dot/Icm type IVB secretion system translocated effector [T4SS secreted effectors (VF0696) - Effector delivery system (VFC0086)] [Coxiella burnetii RSA 493]
Core gene	JEPEODNB_01255	296	1052	+	bplA	71.32	72.48	vfdb	WP_003807115	(bplA) probable oxidoreductase [LPS (VF0033) - Immune modulation (VFC0258)] [Bordetella pertussis Tohama I]
Accessory gene	JEPEODNB_03375	39	1136	+	katA	71.68	70.9	vfdb	WP_002218620	(katA) catalase [KatA (VF0454) - Stress survival (VFC0282)] [Neisseria meningitidis MC58]
Accessory gene	JEPEODNB_00049	33	1130	+	katA	71.95	68.54	vfdb	WP_002218620	(katA) catalase [KatA (VF0454) - Stress survival (VFC0282)] [Neisseria meningitidis MC58]
Core gene	JEPEODNB_01120	58	822	+	motB	74.1	69.17	vfdb	WP_009938926	(motB) flagellar motor protein MotB [Flagella (VF0430) - Motility (VFC0204)] [Burkholderia pseudomallei K96243]
Accessory gene	JHLCBFFD_03939	19	197	+	acpXL	74.26	74.18	vfdb	WP_002963616	(acpXL) acyl carrier protein [LPS (VF0367) - Immune modulation (VFC0258)] [Brucella melitensis bv. 1 str. 16M]
Core gene	JEPEODNB_00973	523	2193	+	cyaB	76.95	65.86	vfdb	WP_010929996	(cyaB) cyclolysin secretion ATP-binding protein [Cya (VF0028) - Exotoxin (VFC0235)] [Bordetella pertussis Tohama I]
Core gene	JEPEODNB_01162	430	1693	+	fliI	79.13	77.6	vfdb	WP_004197164	(fliI) flagellum-specific ATP synthase FliI [Flagella (VF0430) - Motility (VFC0204)] [Burkholderia pseudomallei K96243]
Core gene	JEPEODNB_01256	28	495	+	wbpD	81.25	75.64	vfdb	NP_251846	(wbpD) UDP-2-acetamido-3-amino-2 3-dideoxy-D-glucuronate N-acetyltransferase [LPS (VF0085) - Immune modulation (VFC0258)] [Pseudomonas aeruginosa PAO1]
Accessory gene	JHLCBFFD_03937	61	548	+	algU	82.47	68.15	vfdb	NP_249453	(algU) alginate biosynthesis protein AlgZ/FimS [Alginate (VF0091) - Biofilm (VFC0271)] [Pseudomonas aeruginosa PAO1]
Core gene	JEPEODNB_01127	117	912	+	cheR	83.02	71.64	vfdb	WP_004525698	(cheR) chemotaxis protein methyltransferase [Flagella (VF0430) - Motility (VFC0204)] [Burkholderia pseudomallei K96243]
Core gene	JEPEODNB_01153	46	706	+	fliR	83.27	68.37	vfdb	WP_004525780	(fliR) flagellar biosynthetic protein FliR [Flagella (VF0430) - Motility (VFC0204)] [Burkholderia pseudomallei K96243]
Core gene	JEPEODNB_01154	1	231	+	fliQ	83.88	76.39	vfdb	WP_004199882	(fliQ) flagellar biosynthesis protein FliQ [Flagella (VF0430) - Motility (VFC0204)] [Burkholderia pseudomallei K96243]
Core gene	JEPEODNB_01258	7	948	+	bplD	84.66	67.46	vfdb	WP_010929613	(bplD) UDP-N-acetylglucosamine 2-epimerase [LPS (VF0033) - Immune modulation (VFC0258)] [Bordetella pertussis Tohama I]
Core gene	JEPEODNB_01132	2	1046	+	flhB	85.41	68.77	vfdb	WP_004198640	(flhB) flagellar biosynthesis protein FlhB [Flagella (VF0430) - Motility (VFC0204)] [Burkholderia pseudomallei K96243]
Core gene	JEPEODNB_04500	175	1419	+	manC	85.99	65.14	vfdb	WP_004522157	(manC) GDP-mannose pyrophosphorylase [Capsule I (VF0436) - Immune modulation (VFC0258)] [Burkholderia pseudomallei K96243]
Core gene	JEPEODNB_01155	103	766	+	fliP	86.88	79.28	vfdb	WP_011204732	(fliP) flagellar biosynthesis protein FliP [Flagella (VF0430) - Motility (VFC0204)] [Burkholderia pseudomallei K96243]
Core gene	JEPEODNB_01148	55	709	+	flgH	87.83	69.53	vfdb	WP_004523041	(flgH) flagellar L-ring protein precursor FlgH [Flagella (VF0430) - Motility (VFC0204)] [Burkholderia pseudomallei K96243]
Core gene	JEPEODNB_01257	64	1044	+	bplC	88.1	73.43	vfdb	WP_010929614	(bplC) lipopolysaccharide biosynthesis protein [LPS (VF0033) - Immune modulation (VFC0258)] [Bordetella pertussis Tohama I]
Core gene	JEPEODNB_01149	127	1186	+	flgI	88.53	72.09	vfdb	WP_004550967	(flgI) flagellar P-ring protein precursor FlgI [Flagella (VF0430) - Motility (VFC0204)] [Burkholderia pseudomallei K96243]
Core gene	JEPEODNB_01123	41	510	+	cheW	89.02	83.02	vfdb	WP_004199265	(cheW) chemotaxis protein CheW [Flagella (VF0430) - Motility (VFC0204)] [Burkholderia pseudomallei K96243]
Accessory gene	JEPEODNB_02601	26	1215	+	icl	90.44	72.18	vfdb	YP_177728	(icl) Isocitrate lyase Icl (isocitrase) (isocitratase) [Isocitrate lyase (VF0253) - Others (VFC0346)] [Mycobacterium tuberculosis H37Rv]
Core gene	JEPEODNB_03725	133	1635	+	htpB	90.48	67.81	vfdb	WP_197535493	(htpB) Hsp60 60K heat shock protein HtpB [Hsp60 (VF0159) - Adherence (VFC0001)] [Legionella pneumophila subsp. pneumophila str. Philadelphia 1]
Core gene	JEPEODNB_01119	64	854	+	motA	91.52	77.33	vfdb	WP_004198197	(motA) flagellar motor protein MotA [Flagella (VF0430) - Motility (VFC0204)] [Burkholderia pseudomallei K96243]
Core gene	JEPEODNB_01143	10	399	+	flgC	91.55	74.51	vfdb	WP_004197251	(flgC) flagellar basal body rod protein FlgC [Flagella (VF0430) - Motility (VFC0204)] [Burkholderia pseudomallei K96243]
Core gene	JEPEODNB_01129	13	1023	+	cheB	91.69	78.22	vfdb	WP_004198645	(cheB) chemotaxis-specific methylesterase [Flagella (VF0430) - Motility (VFC0204)] [Burkholderia pseudomallei K96243]
Core gene	JEPEODNB_01122	4	2149	+	cheA	93.36	72.37	vfdb	WP_011205291	(cheA) chemotaxis two-component sensor kinase CheA [Flagella (VF0430) - Motility (VFC0204)] [Burkholderia pseudomallei K96243]
Core gene	JEPEODNB_01133	71	2068	+	flhA	94.58	77.11	vfdb	WP_004198639	(flhA) flagellar biosynthesis protein FlhA [Flagella (VF0430) - Motility (VFC0204)] [Burkholderia pseudomallei K96243]
Core gene	JEPEODNB_01164	28	975	+	fliG	94.98	78.11	vfdb	WP_004197167	(fliG) flagellar motor switch protein G [Flagella (VF0430) - Motility (VFC0204)] [Burkholderia pseudomallei K96243]
Core gene	JEPEODNB_01158	1	961	+	fliM	95.3	76.91	vfdb	WP_004524547	(fliM) flagellar motor switch protein FliM [Flagella (VF0430) - Motility (VFC0204)] [Burkholderia pseudomallei K96243]
Core gene	JEPEODNB_01145	20	1257	+	flgE	95.89	66.14	vfdb	WP_004197255	(flgE) flagellar hook protein FlgE [Flagella (VF0430) - Motility (VFC0204)] [Burkholderia pseudomallei K96243]
Core gene	JEPEODNB_01136	1	722	+	fliA	97.14	75.14	vfdb	WP_004198636	(fliA) flagellar biosynthesis sigma factor [Flagella (VF0430) - Motility (VFC0204)] [Burkholderia pseudomallei K96243]
Core gene	JEPEODNB_03768	1	3080	+	acrB	97.36	70.28	vfdb	WP_002892069	(acrB) acriflavine resistance protein B [AcrAB (VF0568) - Antimicrobial activity/Competitive advantage (VFC0325)] [Klebsiella pneumoniae subsp. pneumoniae NTUH-K2044]
Core gene	JEPEODNB_01147	2	781	+	flgG	97.59	78.1	vfdb	WP_004197257	(flgG) flagellar basal body rod protein FlgG [Flagella (VF0430) - Motility (VFC0204)] [Burkholderia pseudomallei K96243]
Core gene	JEPEODNB_02063	1	3116	+	adeG	97.61	68.1	vfdb	WP_001027056	(adeG) cation/multidrug efflux pump [AdeFGH efflux pump (VF0504) - Biofilm (VFC0271)] [Acinetobacter baumannii ACICU]
Core gene	JEPEODNB_04476	1	1177	+	tufA	98.65	67.94	vfdb	WP_003028672	(tufA) elongation factor Tu [EF-Tu (VF0460) - Adherence (VFC0001)] [Francisella tularensis subsp. tularensis SCHU S4]
Core gene	JEPEODNB_04510	1	1177	+	tufA	98.65	67.94	vfdb	WP_003028672	(tufA) elongation factor Tu [EF-Tu (VF0460) - Adherence (VFC0001)] [Francisella tularensis subsp. tularensis SCHU S4]
Core gene	JEPEODNB_01130	7	399	+	cheY	99.24	77.86	vfdb	WP_004185006	(cheY) chemotaxis protein CheY [Flagella (VF0430) - Motility (VFC0204)] [Burkholderia pseudomallei K96243]
