# Supplementary material for: Genomic epidemiology of a novel Pandoraea pneumonica group caused severe bloodstream infection in Hainan, China, 2021-2024
Source: Front Cell Infect Microbiol. 2025 Apr 28;15:1560634. doi: 10.3389/fcimb.2025.1560634 (PMC12066476; doi:10.3389/fcimb.2025.1560634)
Supplement: Supplementary Figure 1 — Maximum likelihood phylogeny inferred from the core-genome single-nucleotide polymorphisms (SNPs) in 28 genomes identified by Parsnp among the isolates. Branch lengths represent the nucleotide substitutions per site, as indicated by the scale bar. [file DataSheet1.zip › Supplementary files/Table S4.xlsx]

## Sheet: Sheet1
Genetic categorization	Sequence	Start	End	Strand	Gene name	Coverage(%)	Identity(%)	Database	Accession	Product	Resistance
Accessory gene	JEPEODNB_03456	318	1109	+	MuxA	60.89	65.55	card	AE004091.2:2855291-2854010	MuxA is a membrane fusion protein component of the efflux pump system MuxABC-OpmB in Pseudomonas aeruginosa.	aminocoumarin;macrolide;monobactam;tetracycline
Core gene	JEPEODNB_01904	1123	3132	+	MexK	64.26	67.28	card	AE004091.2:4119265-4116187	MexK is the inner membrane resistance-nodulation-cell division (RND) transporter in the MexJK multidrug efflux protein.	disinfecting_agents_and_antiseptics;macrolide;tetracycline
Accessory gene	JEPEODNB_03073	898	3075	+	MuxB	68.36	66.59	card	AE004091.2:2854014-2850882	MuxB is one of the two necessary RND components in the Pseudomonas aeruginosa efflux pump system MuxABC-OpmB.	aminocoumarin;macrolide;monobactam;tetracycline
Accessory gene	JEPEODNB_03359	138	1083	+	mexX	78.97	67.47	card	AB015853.1:145-1315	MexX is the membrane fusion protein of the MexXY-OprM multidrug efflux complex.	aminoglycoside;carbapenem;cephalosporin;cephamycin;disinfecting_agents_and_antiseptics;fluoroquinolone;macrolide;penam;phenicol;tetracycline
Core gene	JEPEODNB_02062	132	1128	+	ceoA	80.62	73.37	card	U97042.1:0-1218	ceoA is a periplasmic linker subunit of the CeoAB-OpcM efflux pump.	aminoglycoside;fluoroquinolone
Core gene	JEPEODNB_03767	47	1071	+	MexA	84.72	67.83	card	AE004091.2:472023-473175	MexA is the membrane fusion protein of the MexAB-OprM multidrug efflux complex.	aminocoumarin;carbapenem;cephalosporin;cephamycin;diaminopyrimidine;fluoroquinolone;macrolide;monobactam;penam;penem;peptide;phenicol;sulfonamide;tetracycline
Accessory gene	JEPEODNB_03441	115	846	+	OXA-157	85.31	86.61	card	KP771985.1:172-1030	OXA-157 is a beta-lactamase. From the Lahey list of OXA beta-lactamases.	carbapenem;penam
Core gene	JEPEODNB_03769	178	1443	+	OprM	85.6	68.93	card	AE004091.2:476332-477790	OprM is an outer membrane factor protein found in Pseudomonas aeruginosa and Burkholderia vietnamiensis. It is part of the MexAB-OprM MexVW-OprM MexXY-OprM and the AmrAB-OprM complex.	aminocoumarin;aminoglycoside;carbapenem;cephalosporin;cephamycin;diaminopyrimidine;disinfecting_agents_and_antiseptics;fluoroquinolone;macrolide;monobactam;penam;penem;peptide;phenicol;sulfonamide;tetracycline
Core gene	JEPEODNB_00946	137	1131	+	LRA-10	85.82	64.57	card	EU408357.1:1180-52	LRA-10 is a beta-lactamase isolated from soil samples in Alaska.	cephalosporin;penam
Core gene	JEPEODNB_02064	130	1479	+	opcM	86.78	72.64	card	U38944.1:0-1536	OpcM is an outer membrane factor protein found in Burkholderia cepacia. It is part of the CeoAB-OpcM complex.	aminoglycoside;fluoroquinolone
Accessory gene	AIMGHPEL_00423	207	1339	+	rosA	90.51	66.78	card	U46859.1:25527-24294	rosA is part of an efflux pump/potassium antiporter system (RosAB) in Yersinia that confers resistance to cationic antimicrobial peptides such as polymyxin B.	peptide
Core gene	JEPEODNB_02278	32	687	+	kdpE	94.25	65.36	card	U00096.3:721733-721055	kdpE is a transcriptional activator that is part of the two-component system KdpD/KdpE that is studied for its regulatory role in potassium transport and has been identified as an adaptive regulator involved in the virulence and intracellular survival of pathogenic bacteria. kdpE regulates a range of virulence loci through direct promoter binding.	aminoglycoside
Core gene	JEPEODNB_01456	10	3057	+	MuxB	96.04	68.62	card	AE004091.2:2854014-2850882	MuxB is one of the two necessary RND components in the Pseudomonas aeruginosa efflux pump system MuxABC-OpmB.	aminocoumarin;macrolide;monobactam;tetracycline
Accessory gene	JEPEODNB_03358	1	3072	+	amrB	97.06	72.39	card	BX571965.1:2150949-2147817	amrB is the membrane fusion protein of the AmrAB-OprM multidrug efflux complex.	aminoglycoside;macrolide
Core gene	JEPEODNB_03768	1	3085	+	MexB	97.33	72.02	card	L11616.1:1569-4710	MexB is the inner membrane multidrug exporter of the efflux complex MexAB-OprM.	aminocoumarin;carbapenem;cephalosporin;cephamycin;diaminopyrimidine;fluoroquinolone;macrolide;monobactam;penam;penem;peptide;phenicol;sulfonamide;tetracycline
Accessory gene	JEPEODNB_03455	1	3076	+	MuxB	97.64	74.24	card	AE004091.2:2854014-2850882	MuxB is one of the two necessary RND components in the Pseudomonas aeruginosa efflux pump system MuxABC-OpmB.	aminocoumarin;macrolide;monobactam;tetracycline
Core gene	JEPEODNB_02063	1	3078	+	ceoB	99.42	81.04	card	U97042.1:1263-4347	ceoB is a cytoplasmic membrane component of the CeoAB-OpcM efflux pump.	aminoglycoside;fluoroquinolone
